# Supplementary material for: Epidemiological trends in mortality, event rates and case fatality of acute myocardial infarction from 2004 to 2015: results from the KORA MI registry
Source: Ann Med. 2021 Nov 15;53(1):2142–52. doi: 10.1080/07853890.2021.2002926 (PMC8604473; doi:10.1080/07853890.2021.2002926)
Supplement: Supplemental Material [file IANN_A_2002926_SM7021.xlsx]

## Sheet: Tabelle1
Supplementary table 1. Joinpoint analysis of trends in AMI mortality, event rate, incidence rate, recurrence rate and 28-day case fatality from 2004-2015 by sex and age groups
						Period 1												Period 2												Period 3
			Age group			Years		APC	95% CI						2004	2015	Overall change a (%)	Years		APC	95% CI						2004	2015	Overall change a (%)	Years	APC	95% CI						2004	2015	Overall change a (%)
A	Mortality rate
		Men
			25-54 years			2004-2015		0.6		(-1.9; 3.2)					134.8	122.3	-9.273
			55-64 years			2004-2015		-1.8		(-4.1; 0.5)					723.4	569	-21.3437
			65-74 years			2004-2015		-3.8		(-5.2; -2.3)					1356.8	1059.8	-21.8897
															2009	2015											2009	2015										2009	2015
			75-84 years			2009-2015		-6.0		(-10.5; -1.3)					2609.4	2029	-22.2427
			Total populationa :
			25-74 years			2004-2015		-2.6		(-3.8; -1.5)	(-3.8; -1.5)				448.8	354.2	-21.0784
			25-84 years			2009-2015		-4.9		(-8.7; -0.9)					595	518.5	-12.8571
		Women
			25-54 years			2004-2006		80.7		(-26.8; 345.8)					11.1	30.7	+176.6	2006-2015		-2.7		(-8.0; 3.0)
			55-64 years			2004-2015		-0.5		(-4.5; 3.7)
			65-74 years			2004-2015		-2.1		(-4.2; 0.0)
																																						2009	2015
			75-84 years			2009-2015		-10.0		(-12.7; -7.3)
			Total populationa :
			25-74 years			2004-2015		-1.4		(-3.2; 0.4)
			25-84 years			2009-2015		-8.0		(-9.9; -6.0)
B	Event rate
		Men
			25-54 years			2004-2015		0.0		(-1.1; 1.2)
			55-64 years			2004-2010		-3.5		(-5.8; -1.1)					723.4	569	-21.3437	2010-2015		0.9		(-2.4; 4.3)
			65-74 years			2004-2007		-6.9		(-15.6; 2.8)					1356.8	1059.8	-21.8897	2007-2015		-0.9		(-3.1; 1.3)
															2009	2015											2009	2015										2009	2015
			75-84 years			2009-2015		-3.2		(-6.6; 0.3)
			Total populationa :
			25-74 years			2004-2008		-4.8		(-5.7; -3.9)					448.8	354.2	-21.0784	2008-2012		0.5		(-1.0; 2.1)								2012-2015	-2.2		(-3.7; -0.7)
			25-84 years			2009-2015		-1.7		(-3.8; 0.4)					595	518.5	-12.8571
		Women
			25-54 years			2004-2015		1.3		(-3.5; 6.3)
			55-64 years			2004-2015		-0.6		(-2.6; 1.4)
			65-74 years			2004-2015		-2.2		(-3.2; -1.3)
																																						2009	2015
			75-84 years			2009-2015		-7.7		(-9.4; -5.9)
			Total populationa :
			25-74 years			2004-2015		-1.3		(-1.9; -0.7)
			25-84 years			2009-2011		-2.6		(-15.9; 12.9)					554.2	393.5	-28.9968	2011-2015		-6.3		(-10.9; -1.5)
C	Incidence rate
		Men
			25-54 years			2004-2007		-3.4		(-11.1; 5.0)					134.8	122.3	-9.273	2007-2011		6.1		(-2.1; 15.0)								2011-2015	-5.8		(-10.5; -0.8)
			55-64 years			2004-2015		-1.8		(-3.2; -0.4)
			65-74 years			2004-2015		-2.1		(-3.8; -0.4)
			75-84 years			2009-2015		-3.4		(-5.9; -0.9)
			Total populationa :
			25-74 years			2004-2007		-7.1		(-13.4; -0.4)								2007-2012		1.2		(-3.3; 5.8)								2012-2015	-4.0		(-10.6; 3.1)
			25-84 years			2009-2015		-2.2		(-3.1; -1.3)
		Women
			25-54 years			2004-2015		-1.9		(-4.4; 8.7)
			55-64 years			2004-2015		-2.3		(-5.1; 0.5)
			65-74 years			2004-2015		-2.3		(-3.7; -0.8)
			75-84 years			2009-2015		-9.1		(-12.6; -5.5)
			Total populationa :
			25-74 years			2004-2015		-1.5		(-2.8; -0.3)
			25-84 years			2009-2015		-6.5		(-8.9; -4.1)
D	Recurrence rate
		Men
			25-54 years			2004-2015		-1.2		(-5.6; 3.5)
			55-64 years			2004-2015		-2.7		(-5.9; 0.6)
			65-74 years			2004-2007		-13.9		(-20.4;-6.9)					1356.8	1059.8	-21.8897	2007-2011		2.6		(-5.7; 11.6)								2011-2015	-4.5		(-9.6; 1.0)
															2009	2015											2009	2015										2009	2015
			75-84 years			2009-2015		-2.8		(-8.4; 3.2)
			Total populationa :
			25-74 years			2004-2008		-8.7		(-14.8; -2.2)								2008-2015		-0.2		(-3.4; 3.0)
			25-84 years			2009-2015		-1.6		(-6.2; 3.2)
		Women
			25-54 years			2004-2015		-4.8		(-10.6; 1.4)
			55-64 years			2004-2015		1.7		(-6.5; 10.6)
			65-74 years			2004-2006		-1.3		(-17.6; 18.2)					554.2	393.5	-28.9968	2006-2010		-11.1		(-19.5; -1.8)								2010-2015	2.5		(-2.3; 7.5)
															2009	2015											2009	2015										2009	2015
			75-84 years			2009-2015		-4.9		(-6.3; -3.6)
			Total populationa :
			25-74 years			2004-2015		-3.0		(-5.7; -0.2)
			25-84 years			2009-2015		-2.1		(-4.0; -0.1)
E	Case fatality
		Men
			25-54 years			2004-2015		0.6		(-1.5; 2.8)
			55-64 years			2004-2015		0.0		(-2.6; 2.7)
			65-74 years			2004-2015		-1.5		(-2.8; -0.2)
			75-84 years			2009-2015		-3.0		(-4.5; -1.4)
			Total populationa :
			25-74 years			2004-2009		1.8		(-2.2; 5.9)								2009-2015		-2.9		(-6.0; 0.3)
			25-84 years			2009-2015		-2.9		(-4.7; -1.1)
		Women
			25-54 years			2004-2015		-0.2		(-5.9; 6.0)
			55-64 years			2004-2015		-0.2		(-4.1; 3.8)
			65-74 years			2004-2015		-1.4		(-1.4; 1.7)
															2009	2015											2009	2015
			75-84 years			2009-2013		-4.6		(-11.2; 2.4)					1598.6	1035.4	-35.2308	2013-2015		3.3		(-22.4; 37.4)
			Total populationa :
			25-74 years			2004-2015		0.1		(-1.6; 1.9)
			25-84 years			2009-2015		-2.1		(-4.0; -0.1)
AMI=Acute Myocardial Infarction, APC=Annual percentage change, CI=Confidence Interval
a age standardised
